# Supplementary material for: A Rapid Non-Destructive Hyperspectral Imaging Data Model for the Prediction of Pungent Constituents in Dried Ginger
Source: Foods. 2022 Feb 23;11(5):649. doi: 10.3390/foods11050649 (PMC8909893; doi:10.3390/foods11050649)
Supplement: Supplementary file 1 [file foods-11-00649-s001.zip]

Archive with 1 entries (1 files):
- foods-1543580-supplementary.pdf
